# Supplementary material for: Beyond clustering: mean-field dynamics on networks with arbitrary subgraph composition
Source: J Math Biol. 2015 Apr 17;72:255–81. doi: 10.1007/s00285-015-0884-1 (PMC4698307; doi:10.1007/s00285-015-0884-1)
Supplement: Supplementary file 1 — Supplementary material 1 (zip 20 KB) [file 285_2015_884_MOESM1_ESM.zip]

Archive with 8 entries (8 files):
- combinator.m
- episolve.m
- inf_neighbors.m
- PGF_equation_generator.m
- subgraphs.mat
- license_combinator.txt
- README.txt
- PGF_equation_generator.html
