# Supplementary material for: Beyond clustering: mean-field dynamics on networks with arbitrary subgraph composition
Source: J Math Biol. 2015 Apr 17;72:255–81. doi: 10.1007/s00285-015-0884-1 (PMC4698307; doi:10.1007/s00285-015-0884-1)
Supplement: Supplementary file 1 — Supplementary material 1 (zip 20 KB) [file 285_2015_884_MOESM1_ESM.zip › episolve.m]

% S:        fraction of susceptible individuals,
% I:        fraction of infected individuals,
% R:        fraction of recovered individuals,
% T:        time,
function [ S, I, R, T ] = episolve()
global alpha Tend
% ODE integration
options = odeset('AbsTol',1e-8,'RelTol',1e-8);
[T,Y] = ode45(@func,[0 Tend],alpha,options);
% I will always be the 2nd to last varibale
I = Y(:,end-1);
% R will always be the last.
R = Y(:,end);
S = 1 - I - R;
end
