# Supplementary material for: Beyond clustering: mean-field dynamics on networks with arbitrary subgraph composition
Source: J Math Biol. 2015 Apr 17;72:255–81. doi: 10.1007/s00285-015-0884-1 (PMC4698307; doi:10.1007/s00285-015-0884-1)
Supplement: Supplementary file 1 — Supplementary material 1 (zip 20 KB) [file 285_2015_884_MOESM1_ESM.zip › inf_neighbors.m]

function [no_inf] = inf_neighbors(node, statev, g)
% A function that counts the number of infectious neighbours 'node' has, as
% a member of graphlet 'g', in state 'statev'.

no_inf = 0;
for i = 1:length(g)
    if g(node,i)== 1 && statev(i) == 0
        no_inf = no_inf  + 1;
    end
end
end
