# Supplementary material for: Beyond clustering: mean-field dynamics on networks with arbitrary subgraph composition
Source: J Math Biol. 2015 Apr 17;72:255–81. doi: 10.1007/s00285-015-0884-1 (PMC4698307; doi:10.1007/s00285-015-0884-1)
Supplement: Supplementary file 1 — Supplementary material 1 (zip 20 KB) [file 285_2015_884_MOESM1_ESM.zip › PGF_equation_generator.m]

%% SIR-ODE generation for hyperstub configuration model networks
function PGF_equation_generator(lambda, varargin)
% ------------------------------------------------------------------------
%                    http://arxiv.org/abs/1405.6234
% ------------------------------------------------------------------------
% The following code will generate generating function bassed,
% deterministic ODEs and corresponding solutions. The solutions include
% population level averages for the three respective compartments that may
% be compared to averages taken from simulation. Written by Martin Ritchie,
% University of Sussex, 2014.
% ------------------------------ output ----------------------------------
% lambda:   a vector containing the desired expected subgraph count per
%           node, lambda(i) corresponds to the ith varargin,
% varargin: Input is a string, where each string is the name assoicated the
%           desired subgraph. Separate different subgraphs names with
%           commas. Input subgraphs in the same order as thier given
%           expectations in lambda (example subgraphs are given in
%           subgraphs.mat).
% ------------------------- Generated files ------------------------------
% x_alpha.m (one per subgraph type),
% x_equations.m (one per subgraph type),
% PGF_jacobian.m (one for the whole system)
% PGF_hessian.m (one for the whole system)
% func.m (one for the whole system)
%
% # dependencies: combinator.m, inf_neighbors.m, subgraphs.mat 
% and MATLAB's symbolic toolbox.
%% Example usage
% # The following will generate and solve ODEs for a Poisson random network
% with parameter, lambda = 4:
%
% PGF_equation_generator(4, 'C2');
% [S, I, R, T] = episolve();
% 
% Where 'C2' denotes a complete subgraph of two nodes, i.e. a line, that
% will be loaded from subgraphs.mat. Load subgraphs.mat to see what
% subgraphs are available or create your own. 
%
% # The following will generate and solve ODEs for a network where lines 
% and triangles are Poisson distributed with parameters, lambda = [2 2]
% respectively:
%
% PGF_equation_generator([2 2], 'C2', 'C3');
% [S, I, R, T] = episolve();
% Note that the epidemic parameters are controlled from within this
% function.
%% Initialisation
global eps tau gamma Tend PGF_Jacobian_1 sg node_positions alpha
load('subgraphs',varargin{:});
% Note that the epidemic parameters are controlled from within this
% function.
% eps: fraction of inital infected.
eps = 1/10000;
%
Tend = 15;
% tau: per link rate of infection.
tau = 1;
% gamma: rate of recovery.
gamma  = 1;
% node_positions: number of positions in the system.
node_positions = 0;
% sg: a cell array where each entry contains the adjacency matrix of the
%     subgraphs specified by varargin.
for i = 1:length(varargin)
    sg{i} = eval(varargin{i});
    node_positions = node_positions + length(sg{i});
end
%% PGF generation
% The following utilises MATLAB's symbolic toolbox. It symbolically
% generates and compute the Jacobian and Hessian of the PGF that generates
% the networks subgraph degree distribution. In this implementation each
% subgraph is Poisson distributed.
% ------------------------------------------------------------------------

%------------------------ Standard Poisson PGF ----------------------------

% The following generates the PGF.
X = sym('X', [1 node_positions]);
PGF = 1;
for i = 1:length(sg)
    m(i) = length(sg{i});
    PGF = PGF*exp(lambda(i)*m(i)^(-1) * (sum(X(1:m(i)))-m(i)));
    X(1:m(i)) = [];
end
X = sym('X', [1 node_positions]);

% It is inefficient to keep it in symbolic form. The following converts
% the symbolic forms of the Jacobian and Hessian of the PGF into MATLAB
% functions.

PGF_Jacobians = jacobian(PGF,X);
PGF_Hessians = hessian(PGF,X);
% Convert the symbolic Jacobian and Hessian to .m MATLAB functions.
matlabFunction(PGF_Hessians, 'file', 'PGF_Hessian','vars', X);
matlabFunction(PGF_Jacobians, 'file', 'PGF_Jacobian','vars', X);
clear PGF_Jacobians PGF_Hessians

% % state_count(i):    The number of states associated with subraph i.
% % subgraph_index(i): The first position index associated with each subgraph.
state_count = zeros(length(varargin),1);
subgraph_index = zeros(length(varargin),1);
for i = 1:length(varargin)
    if i ==1
        subgraph_index(i) = 1;
    else
        subgraph_index(i) = subgraph_index(i-1) + length(sg{i-1});
    end
    state_count(i) = 3^length(sg{i});
end
% The total number of ODEs:
system_size = (sum(state_count) + node_positions + 2);
% PGF_Jacobian_1: Jacobian of the PGF evaluated at 1.
in = num2cell(ones(1,node_positions));
PGF_Jacobian_1 = PGF_Jacobian(in{:});

%% Code generation
% The following generates three different m-files:
% # x_alpha.m: a function file that returns initial conditions for the
% subgraph x,
% # x_equations: a function file that returns state equations for the
% subgraph x,
% # func.m: the function that is passed to ODE45 for integration.
% alpha: is a vector of initial conditions that is eventually passed to
% ode 45. It needs to be initialised outside of the following loop, within
% which the remaining initial conditions are generated and appended to alpha.
alpha = zeros(1,(node_positions));
% Survivor function (theta) initial conditions:
for i = 1:node_positions
    if PGF_Jacobian_1(i)~=0
        alpha(i) = 1;
    end
end

% ii cycles through each subgraph generating x_equations.m followed by
% x_alpha.m
for ii = 1:length(varargin)
    % states: a matrix containing all possible states of g.
    states = combinator(3,length(sg{ii}),'p','r')-2;
    % trans_matrix: creates the state transition matrix for g.
    transition_matrix = trans_matrix(sg{ii},subgraph_index(ii),states);
    
    % the following creates a matlab function file that corresponds to
    % the state equations for subgraph g.
    flux_name = sprintf('%s_equations.m',varargin{ii});
    fid = fopen(flux_name,'w');
    ltm = length(transition_matrix);
    fprintf(fid,'function [dy] = %s_equations(y) \n \n global tau gamma Delta M \n D = Delta; \n \n ',varargin{ii});
    for i = 1:ltm
        for k = 1:length(sg{ii})
            switch states(i,k)
                case -1
                    s(k) = 'S';
                case 0
                    s(k) = 'I';
                case 1
                    s(k) = 'R';
            end
        end
        fprintf(fid, '  %% %s \n ', s);
        fprintf(fid,'dy(%d) = ', i);
        for j = 1:ltm
            if ~isempty(transition_matrix{i,j})
                if transition_matrix{i,j}~=0
                    fprintf(fid,' - y(%d)*(%s)', [i transition_matrix{i,j}]);
                end
            end
            if ~isempty(transition_matrix{j,i})
                if transition_matrix{j,i}~=0
                    fprintf(fid,' + y(%d)*(%s)', [j transition_matrix{j,i}]);
                end
            end
            
        end
        fprintf(fid,';\n \n');
    end
    fprintf(fid,'end');
    fclose(fid);
    
    % Initial conditions: the following generates x_alpha.m, a matlab
    % function file that returns a vector of initial conditions for subgraph
    % x.
    
    alpha_name = sprintf('%s_alpha.m',varargin{ii});
    fid = fopen(alpha_name,'w');
    ltm = length(transition_matrix);
    fprintf(fid,'function [initial] = %s_alpha \n \n global eps PGF_Jacobian_1 \n',varargin{ii});
    fprintf(fid,'initial = zeros(1,%d); \n', ltm);
    fprintf(fid,'if PGF_Jacobian_1(%d)==0 \n', subgraph_index(ii));
    fprintf(fid,'\t return \n');
    fprintf(fid, 'else \n');
    for i = 1:ltm
        if isempty(find(states(i,:)==1))
            s_count = 0;
            i_count = 0;
            r_count = 0;
            for k = 1:length(sg{ii})
                switch states(i,k)
                    case -1
                        s_count = s_count + 1;
                    case 0
                        i_count = i_count + 1;
                    case 1
                        r_count = r_count + 1;
                end
            end
            
            if s_count == length(sg{ii})
                fprintf(fid,'initial(%d) = (1-eps)*PGF_Jacobian_1(%d); \n', [i subgraph_index(ii)]);
            elseif i_count >= 2
                fprintf(fid,'initial(%d) = 0; \n', i);
            elseif i_count == 1
                fprintf(fid,'initial(%d) = eps*PGF_Jacobian_1(%d); \n', [i subgraph_index(ii)]);
            else
                fprintf(fid,'initial(%d) =0; \n', [i]);
            end
            
        end
    end
    fprintf(fid, 'end \n');
    fprintf(fid,'end');
    fclose(fid);
    innit_name{ii} = sprintf('%s_alpha',varargin{ii});
    alpha(end+1:end + 3^length(sg{ii})) = feval(innit_name{ii});
end
% I_0
alpha(end+1) = eps;
% R_0
alpha(end+1) = 0;


% Generation of func.m: func.m is the ODE function that is passed to ODE45
% along with the vector of initial conditions, 'alpha'.
fid=fopen('func.m','w');
fprintf(fid,'function dy = func(~,y) \n \n');
fprintf(fid,'global tau gamma Delta M PGF_Jacobian_1 \n');
fprintf(fid,'T  = zeros(1,%d); \n ',node_positions);
fprintf(fid,'dy = zeros(%d,1); \n \n',system_size);

for i = 1:node_positions
    if i==1
        fprintf(fid, 'PGF_Jacobian_theta  = PGF_Jacobian(y(%d),', i);
    elseif i==node_positions
        fprintf(fid, 'y(%d)); \n', i);
    else
        fprintf(fid, 'y(%d),', i);
    end
end
for i = 1:node_positions
    if i==1
        fprintf(fid, 'PGF_Hessian_theta  = PGF_Hessian(y(%d),', i);
    elseif i==node_positions
        fprintf(fid, 'y(%d)); \n', i);
    else
        fprintf(fid, 'y(%d),', i);
    end
end
% For loop that generates susceptible excess degree matrix, delta:
fprintf(fid, 'for i = 1:%d \n', node_positions);
fprintf(fid, ' \t M(i) = y(i)*PGF_Jacobian_theta(i); \n');
fprintf(fid, '\t for  j = 1:%d \n',node_positions);
fprintf(fid, '\t\t if PGF_Jacobian_theta(i)==0 \n');
fprintf(fid, '\t\t\t delta(i,j)=0; \n');
fprintf(fid, '\t\t else \n');
fprintf(fid, '\t\t\t delta(i,j) = y(j)*PGF_Hessian_theta(i,j)/PGF_Jacobian_theta(i); \n');
fprintf(fid, '\t\t end \n');
fprintf(fid, '\t end \n');
fprintf(fid, ' end \n');

% T(i) contains the rate of infection received by node i. The following
% generates T(i) for each corner. If there are 2 graplets composed of a
% total of 10 corners then dim(T) = [1, 10].
T_count = 1;
for kk = 1:length(sg)
    if kk==3
        kk = 3;
    end
    state_card = length(sg{kk});
    for k = 1:state_card
        states = combinator(3,length(sg{kk}),'p','r')-2;
        line1 = 0;
        for i = 1:3^state_card
            if kk==1
                index_place = node_positions;
            else
                index_place = node_positions + sum(state_count(1:kk-1));
            end
            [no_inf] = inf_neighbors(k, states(i,:), sg{kk});
            if line1 == 0 && no_inf==1 && states(i,k)==-1
                fprintf(fid, 'T(%d) = tau*(y(%d)', [T_count i+index_place]);
                line1 = 1;
                T_count = T_count + 1;
            elseif line1 == 1 && no_inf==1 && states(i,k)==-1
                fprintf(fid, ' + y(%d)', i+index_place);
            elseif no_inf>0 && states(i,k)==-1
                fprintf(fid, ' +  %d*y(%d)', [no_inf i+index_place]);
            end
            if i== 3^state_card
                fprintf(fid,');\n');
            end
        end
    end
end

% The expected number of type-j hyperstubs infection will be
% exposed to upon infection of a node via any type of hyperstub is given by
% Delta(j), computed by the following:
fprintf(fid,'Delta = T*delta; \n \n');

% The following constructs a for' loop that defines the ODEs for the
% survivor functions (thetas):
fprintf(fid, ' for  j = 1:%d \n',node_positions);
fprintf(fid, '\t if PGF_Jacobian_1(j)==0 \n');
fprintf(fid, '\t\t dy(j) = 0; \n');
fprintf(fid, '\t else \n');
fprintf(fid, '\t\t dy(j) = -y(j)*T(j)/M(j); \n');
fprintf(fid, '\t end \n');
fprintf(fid, ' end \n \n');

% The following forms the ODEs for state transitions over subgraph
% types using the x_equations.m files. If the expected number of a subgraph
% type is zero it sets the corresponding ODEs to zero.
for i = 1:length(sg)
    if i==1
        index_place     = node_positions+1;
        index_place_i   = node_positions+1;
    else
        index_place   = index_place + length(sg{i-1});
        index_place_i   = index_place_i + 3^length(sg{i-1});
    end
    EQ_name    = sprintf('%s_equations',varargin{i});
    fprintf(fid, 'if PGF_Jacobian_1(%d) == 0 \n', index_place-node_positions);
    fprintf(fid, '\t dy(%d:%d) = 0; \n', [index_place_i index_place_i-1+3^(length(sg{i}))]);
    fprintf(fid, 'else \n');
    fprintf(fid, '\t [dy(%d:%d)] = %s',[index_place_i index_place_i-1+3^(length(sg{i})) EQ_name]);
    fprintf(fid, '(y(%d:%d)); \n',     [index_place_i index_place_i-1+3^(length(sg{i}))]);
    fprintf(fid, 'end \n \n');
end

% ODE for I:
fprintf(fid, 'dy(end-1) = -dot(dy(%d:%d),PGF_Jacobian_theta(%d:%d)) - gamma*y(end-1); \n', [1 node_positions 1 node_positions]);
% ODE for R:
fprintf(fid, 'dy(end) = gamma*y(end-1); \n');
fprintf(fid,'end');
fclose(fid);

% options = odeset('AbsTol',1e-8,'RelTol',1e-8);
% [T,Y] = ode45(@func,[0 Tend],alpha,options);
% % I will always be the 2nd to last varibale
% I = Y(:,end-1);
% % R will always be the last.
% R = Y(:,end);
% S = 1 - I - R;

end
%% State transition matrix generation
function Z = trans_matrix(g,var_place,states)

% Generates the transition matrix. A matrix that contains the rates of
% transition from one subgraph configuration to another.
% INPUT: g, subgraph adjacency matrix
% OUTPUT: A cell array with the {i,j}th entry corresponding the probability
% that state(i) transitions to state(j).

nodes = length(g);
% -1 = S
%  0 = I
%  1 = R
card = length(states);
Z = cell(card);

for i = 1:card
    for k = 1:card
        if i~=k
            no_inf_events = 0;
            no_rec_events = 0;
            
            for j = 1:nodes;
                
                % If an S -> R, abort.
                if  states(i,j)==-1 && states(k,j)==1
                    Z{i,k} =0;
                    break
                end
                
                % If an I -> S, abort.
                if  states(i,j)==0 && states(k,j)==-1
                    Z{i,k} =0;
                    break
                end
                
                % If an R changes, abort.
                if states(i,j)==1 && states(k,j)~=1
                    Z{i,k} =0;
                    break
                end
                
                % if S -> I, find infectious pressure on S.
                if states(i,j) ==-1 &&  states(k,j)==0
                    no_inf_events = no_inf_events  +1;
                    no_inf = inf_neighbors(j, states(i,:), g);
                    if no_inf~=0
                        Z{i,k} = sprintf('%d*tau  + D(%d)/M(%d)',[no_inf j+var_place-1 j+var_place-1]);
                    else
                        Z{i,k} = sprintf('D(%d)/M(%d)',[j+var_place-1 j+var_place-1]);
                    end
                end
                
                % If I -> R, p(transition) = gamma
                if states(i,j) ==0 &&  states(k,j)==1
                    no_rec_events = no_rec_events + 1;
                    Z{i,k} = sprintf('gamma');
                end
                
                % If more than one even happens, p = 0.
                if no_inf_events > 1 || no_rec_events > 1 || (no_inf_events + no_rec_events)>1
                    Z{i,k} =0;
                    break
                end
                
            end
        end
    end
end
end
