# Supplementary material for: Beyond clustering: mean-field dynamics on networks with arbitrary subgraph composition
Source: J Math Biol. 2015 Apr 17;72:255–81. doi: 10.1007/s00285-015-0884-1 (PMC4698307; doi:10.1007/s00285-015-0884-1)
Supplement: Supplementary file 1 — Supplementary material 1 (zip 20 KB) [file 285_2015_884_MOESM1_ESM.zip › README.txt]

README

PGF_equation_generator will only generate the equations. Use the function episolve to obtain ODE solutions for the time evolution of the susceptible, infected and recovered population. 

Included files: combinator.m, episolve.m, inf_neighbors.m, PGF_equation_generator, subgraphs.mat 

subgraphs.mat contains various subgraphs that can be included in the code generation algorithm. Cn and Ln denotes complete subgraphs and cycles of n nodes respectively. The subgraphs are stored as adjacency matrices and must be undirected and unweighted. 
PGF_equation_generator.m contains more detailed instructions and example calls. 

http://arxiv.org/abs/1405.6234 is an arxiv version of the paper on which this code has been based. 

A poisson random network example 

PGF_equation_generator(4, 'C2');
[S, I, R, T] = episolve();
plot(T,I,'r','linewidth',2);
xlabel('Time')
ylabel('Infectious incidence')
grid on
box on
